# Supplementary material for: Comprehensive Analysis of Photoreceptor Outer Segments: Flow Cytometry Characterization and Stress-Driven Impact on Retinal Pigment Epithelium Phagocytosis
Source: Int J Mol Sci. 2023 Aug 17;24(16):12889. doi: 10.3390/ijms241612889 (PMC10454439; doi:10.3390/ijms241612889)
Supplement: Supplementary file 1 [file ijms-24-12889-s001.zip]

Archive with 1 entries (1 files):
- ijms-2543349-supplementary.pptx
